# Supplementary material for: Meta-analysis of test accuracy studies: an exploratory method for investigating the impact of missing thresholds
Source: Syst Rev. 2015 Feb 4;4:12. doi: 10.1186/2046-4053-4-12 (PMC4417327; doi:10.1186/2046-4053-4-12)
Supplement: Supplementary file 1 — Additional file 1: A STATA ‘do’ file to fit the proposed imputation method. (ZIP 6 KB) [file 13643_2014_341_MOESM1_ESM.zip]

Archive with 1 entries (1 files):
- 6075228014375424_add1.do
