# Supplementary material for: Meta-analysis of test accuracy studies: an exploratory method for investigating the impact of missing thresholds
Source: Syst Rev. 2015 Feb 4;4:12. doi: 10.1186/2046-4053-4-12 (PMC4417327; doi:10.1186/2046-4053-4-12)
Supplement: Supplementary file 1 — Additional file 1: A STATA ‘do’ file to fit the proposed imputation method. (ZIP 6 KB) [file 13643_2014_341_MOESM1_ESM.zip › 6075228014375424_add1.do]

* set directory, for example ... *
cd "U:\Work"

**************************************************
*												 *
*  PROGRAM TO IMPUTE THRESHOLD DATA IN M-A 		 *
*  written by Joie Ensor						 *
*  tested by Joie Ensor and Richard Riley  		 *
*  Updated: 16/10/14							 *
**************************************************

clear
capture program drop maimpute
program define maimpute, rclass

/* Syntax 
		STudyvar = Name of study indicator variable (can be a string or number eg.author )
		THresholdvar = Name of threshold indicator variable (can be a string or number eg.threshold value)
		SENSitivity = Name of sensitivity variable OR name of new variable to be created to hold sensitivity 
		SPECificity = Name of specificity variable OR name of new variable to be created to hold specificity
		Weightvar = Name of variable containing the weight given to each treshold
		Studies = Number of studies
		Thresholds = Number of unique thresholds (as availiable across all studies)
		NOCONVERT = Specifies that the dataset does not contain 2x2 table data, but instead has sensitivity/specificity values from studies
		NOLOGIT = Specifies that the sensitivity and specificity shall not be imputed on the logit scale
		NOMETA = Specifies that a meta-analysis not be performed on the imputed dataset
		COVariance = Variance-covariance structure of the random effects (see help xtmelogit for further details) [NB: Should be specified when nometa option is omitted]
*/
	syntax , STudyvar(string) THresholdvar(string) SENSitivity(string) SPECificity(string) ///
				Weight(string) [noconvert nometa COVariance(string) nologit]
				
/* Create a copy of the users dataset and then create a template dataset based on the number of studies
	and thresholds input. Merge the user and template data together. (This will create any missing
	threshold rows so that the program can look for missing values)*/

// If convert/logitscale/meta option is not specified then make "yes" the defualt to ensure these options are 'on'
if "`convert'" == "" local convert "yes"
if "`logit'" == "" local logitscale "yes"
if "`convert'" == "noconvert" local convert "no"
if "`logit'" == "nologit" local logitscale "no"
di _n "Note: 2x2 table conversion will be performed - `convert'"
di _n "Note: Imputation on the logit scale will be performed - `logitscale'" _n


if "`meta'" == "" local MA "yes" 
if "`meta'" == "nometa" local MA "no"

tempname st1 st2 th1 th2

// Create study and threshold indicators from string (or numerical) variable user inputs
egen `st1' = group(`studyvar') 
rename `studyvar' `studyvar'_`st2'
rename `st1' `studyvar'
egen `th1' = group(`thresholdvar')
rename `thresholdvar' `thresholdvar'_`th2'
rename `th1' `thresholdvar'
qui save userdata, replace

// Calculate number of unique studies and thresholds from the corresponding user given variables
qui unique `studyvar'
local studies = r(sum)

qui unique `thresholdvar'
local thresholds = r(sum)

// Set obs of template dataset
clear
local obs = `studies'*`thresholds'
qui set obs `obs'
		
gen idnum=_n

// Create a study and threshold indicator in the template dataset
qui egen `studyvar' = seq(), b(`thresholds')
qui egen `thresholdvar' = seq(), t(`thresholds') by(`studyvar')

sort `studyvar' `thresholdvar'	
qui save template, replace	
		
// Merge user data into the template
qui merge 1:1 `studyvar' `thresholdvar' using userdata.dta
sort `studyvar' `thresholdvar'

/* If the meta-analysis option is on (default) then a meta-analysis is performed pre-imputation
	so that comparison can be made between estimated pooled sens and spec before and after imputation*/
qui save orgdata123, replace
if "`MA'"=="yes" {
tempname metaAnalysis1
tempfile MA1
postfile `metaAnalysis1' thresh original_num_thresh pre_imp_sens pre_imp_spec using `MA1', replace

	forvalues b=1/`thresholds' {
		qui count if `thresholdvar'==`b' & tp!=.
		local dometa = r(N)
		if `dometa'>1 {
			capture drop n true n1 n0 true1 true0 `studyvar' `sensitivity' `specificity'
	
			//Reshape the data from wide to long format
			qui gen long n1=tp+fn
			qui gen long n0=fp+tn
			qui gen long true1=tp
			qui gen long true0=tn
			qui gen long id0001= _n
			qui reshape long n true, i(id0001) j(sens0001)
			qui sort id0001 sens0001
			qui gen byte spec0001=1-sens0001
	
			//Perform meta-analysis where more than one study reports threshold results
			qui xtmelogit true sens0001 spec0001 if `thresholdvar'==`b', nocons || `studyvar': sens0001 spec0001, ///
				nocons cov("`covariance'") binomial(n)  refineopts(iterate(3)) intpoints(5) variance
				
			local sensB = _b[sens0001]
			local specB = _b[spec0001]
			local sensP = round((exp(`sensB'))/(1+(exp(`sensB'))),0.001)
			local specP = round((exp(`specB'))/(1+(exp(`specB'))),0.001)
			}
			else {
				local sensP = .
				local specP = .
				}
		
		post `metaAnalysis1' (`b') (`dometa') (`sensP') (`specP')
		use orgdata123, replace
		}
	postclose `metaAnalysis1'
	use `MA1', replace
	qui save MApreimpdata, replace
	}
use orgdata123, replace

/* If the convert option is on (default) then data is transformed from a 2x2 table format into sensitivity	
	and specificity, missing values are imputed and then finally converted back to 2x2 table format*/	
	
if "`convert'"=="yes" {
// Generate a missing values indicator variable	
	qui gen missingind=0
	qui replace missingind=1 if tp==.
		
// Create true diseased and true non-diseased variables and store them in a vector 
	qui gen td = tp+fn
	qui gen tnd = fp+tn
	
	local listD = "0"
	local listND = "0"
	local counter = 1
		forvalues k=1/`studies' {
			forvalues y=1/`thresholds' {
				if missingind[`counter']==0 {
					local trueD`k' = td[`counter']
					local trueND`k' = tnd[`counter']
					}
				local counter = `counter'+1		
				}
			local listD = "`listD',`trueD`k''"
			local listND = "`listND',`trueND`k''"
			}
			
			mat truedis=(`listD')
			mat truenondis=(`listND')

// Use the vector to replace any missing true diseased/non-diseased with the values for that study
	forvalues z=1/`studies' {
		local zp=`z'+1
		qui replace td=truedis[1,`zp'] if missingind==1 & `studyvar'==`z'
		qui replace tnd=truenondis[1,`zp'] if missingind==1 & `studyvar'==`z'
		}
			
// Add continuity correction (0.5) to any thresholds with zero values
qui gen td2=.
qui gen tnd2=.
qui gen tp2=.
qui gen fn2=.
qui gen tn2=.
qui gen fp2=.
forvalues i=1/`obs' {
	if tp[`i']==0 | fn[`i']==0 | tn[`i']==0 | fp[`i']==0 {
		qui replace tp2=tp+.5 if idnum==`i'
		qui replace fn2=fn+.5 if idnum==`i'
		qui replace tn2=tn+.5 if idnum==`i'
		qui replace fp2=fp+.5 if idnum==`i'
		qui replace td2=tp2+fn2 if idnum==`i'
		qui replace tnd2=fp2+tn2 if idnum==`i'
		}
	}
	
qui replace td2=td if td2==.
qui replace tnd2=tnd if tnd2==.
qui replace tp2=tp if tp2==.
qui replace fn2=fn if fn2==.
qui replace tn2=tn if tn2==.
qui replace fp2=fp if fp2==.

/* Generate the sensitivity and specificity using the 2x2 table results with any continuity 
	correction values required*/
	
	qui gen `sensitivity'=tp2/td2
	qui gen `specificity'=tn2/tnd2

// If the logit scale option is on (default=yes) then the logit sensitivity and specificity are generated
if "`logitscale'"=="yes" {
	qui gen logitsens=ln(`sensitivity'/(1-`sensitivity'))
	qui gen logitspec=ln(`specificity'/(1-`specificity'))
	}
}
	
/* If the conversion option is off (set to "no") then a missing indicator needs to be generated seperately, and the logit
	sensitivity and specificity calculated (if the option is on - default "yes" logit scale is on)*/
if "`convert'"=="no" {
	qui gen missingind=0
	qui replace missingind=1 if `sensitivity'==.

	if "`logitscale'"=="yes" {
		qui gen logitsens=ln(`sensitivity'/(1-`sensitivity'))
		qui gen logitspec=ln(`specificity'/(1-`specificity'))
		}
}
			
/* Preserve the dataset so that we can drop out study data in order to impute missing sensitivity and
	specificity values*/
	preserve
			
/* Loop through the studies, dropping out all but one study in each cycle to allow analysis 
	of each study individually*/

forvalues stud=1/`studies' {
	qui drop if `studyvar'!=`stud'

	local tminus=`thresholds'-1
	
// Cycle through the thresholds looking for those without data, which could be imputed
	
forvalues i=2/`tminus' {
	if missingind[`i']==1 {
		
		local down=`i'+1

/* When a threshold with missing data is found then the program will cycle down the list of thresholds
	looking for the next threshold with data and store this data*/

		forvalues j=`down'/`thresholds' {
			if missingind[`j']==0 {
				local DthreshNM= `j'
				local DsensNM= `sensitivity'[`j']
				local DspeciNM= `specificity'[`j']
				if "`logitscale'"=="yes" {
					local DlnsensNM= logitsens[`j']
					local DlnspeciNM= logitspec[`j']
					}
				local DweightNM= `weightvar'[`j']
				continue, break
				}
			 else if `j'==`thresholds' {
				local DsensNM= .
				local DspeciNM=.
				local DlnsensNM= .
				local DlnspeciNM=.
				local DweightNM= .
				}
			}

/* The program will then cycle up the list of thresholds from the missing threshold, looking for
	the next threshold with data above it and store this data*/

		qui save looking_for_higher_thresh, replace
		qui drop if `thresholdvar'>`i'
		
		forvalues k= 1/`i' {
			local real_thresh=(`i'-`k')
			if missingind[`real_thresh']==0 {
				local UthreshNM= `real_thresh'
				local UsensNM = `sensitivity'[`real_thresh']
				local UspeciNM = `specificity'[`real_thresh']
				if "`logitscale'"=="yes" {
					local UlnsensNM = logitsens[`real_thresh']
					local UlnspeciNM = logitspec[`real_thresh']
					}
				local UweightNM = `weightvar'[`real_thresh']
				continue, break
				}
			 else if `real_thresh'==1 {
				local UsensNM= .
				local UspeciNM=.
				local UlnsensNM= .
				local UlnspeciNM=.
				local UweightNM= .
				}
			}
			
/* Take the weight given to the missing threshold, and the data stored from above and below thresholds
	(including their sens/spec/weight/threshold indicator) and use this to impute the new threshold data*/
	
		use looking_for_higher_thresh, replace
		local wght = `weightvar'[`i']
	if "`logitscale'"=="no" {
		qui replace `sensitivity'=(`UsensNM'+((`DsensNM'-`UsensNM')*((`wght'-`UweightNM')/(`DweightNM'-`UweightNM')))) ///
					if `thresholdvar'==`i'
					
		qui replace `specificity'=(`UspeciNM'+((`DspeciNM'-`UspeciNM')*((`wght'-`UweightNM')/(`DweightNM'-`UweightNM')))) ///
					if `thresholdvar'==`i'
				}
	if "`logitscale'"=="yes" {
		qui replace logitsens=(`UlnsensNM'+((`DlnsensNM'-`UlnsensNM')*((`wght'-`UweightNM')/(`DweightNM'-`UweightNM')))) ///
					if `thresholdvar'==`i'
					
		qui replace logitspec=(`UlnspeciNM'+((`DlnspeciNM'-`UlnspeciNM')*((`wght'-`UweightNM')/(`DweightNM'-`UweightNM')))) ///
					if `thresholdvar'==`i'
				}
			}
		
		}
		
/* Save the imputed data file for this study and then restore all studies data from memory so that the 
	loop can continue by imputing data for the next study in the dataset*/
		
	qui save imputed_study_data`stud', replace
	restore, preserve
	}

/* When all the studies have been looped through and their missing thresholds imputed, the dataset can
	be restored and wiped from memory*/
restore, not

/* Append all the imputed study data files into one complete meta-analytic dataset, with 
	all sensitivity and specificity imputed where possible*/

	use imputed_study_data1, replace
	
	if `studies'>1 {
		forvalues a=2/`studies' {
			qui append using imputed_study_data`a'
			qui save imputed_dataset_data, replace
			}
		}
		
/* Calculate the sensitivity and specificity from imputed logit sens/spec if the logit scale is being used*/
if "`logitscale'"=="yes" {
	
	forvalues j=1/`studies' {
		forvalues i=1/`thresholds' {
			qui replace `sensitivity' = (exp(logitsens))/(1+(exp(logitsens))) if `studyvar'==`j' & `thresholdvar'==`i' & missingind==1
			qui replace `specificity' = (exp(logitspec))/(1+(exp(logitspec))) if `studyvar'==`j' & `thresholdvar'==`i' & missingind==1
			}
		}
	}

/* If the convert option is on (default) then the missing data for the 2x2 table will then be imputed
	using the imputed sensitivity/specificity and the true diseased/non-diseased values (note: these
	are the original true diseased/non-diseased without any continuity correction)*/
if "`convert'"=="yes" {
	
	forvalues j=1/`studies' {
		forvalues i=1/`thresholds' {
				qui replace tp = `sensitivity'*td if `studyvar'==`j' & `thresholdvar'==`i' & missingind==1
				qui replace fn = (1-`sensitivity')*td if `studyvar'==`j' & `thresholdvar'==`i' & missingind==1
			
				qui replace tn = `specificity'*tnd if `studyvar'==`j' & `thresholdvar'==`i' & missingind==1
				qui replace fp = (1-`specificity')*tnd if `studyvar'==`j' & `thresholdvar'==`i' & missingind==1
				}
			}
	}

// Finally, drop out unrequired variables from finally dataset
qui drop _merge
if "`convert'"=="yes" {
qui drop td2
qui drop tnd2
qui drop tp2
qui drop tn2
qui drop fp2
qui drop fn2
}

/* Look through the imputed 2x2 values and correct any where the value should be equal to the above
	and below thresholds because the two surrounding thresholds are also equal (only if the convert
	option is on (by default convert is set to on)*/
if "`convert'"=="yes" {
preserve
forvalues j=1/`studies' {
	qui drop if `studyvar'!=`j'
	
	forvalues i=1/`thresholds' {
		if missingind[`i']==1 {
			local TPabove = tp[`i'-1]
			local TPbelow = tp[`i'+1]
			if `TPabove'==`TPbelow' {
				qui replace tp = `TPabove' if `thresholdvar'==`i' & missingind==1
				}
			local FPabove = fp[`i'-1]
			local FPbelow = fp[`i'+1]
			if `FPabove'==`FPbelow' {
				qui replace fp = `FPabove' if `thresholdvar'==`i' & missingind==1
				}
			local FNabove = fn[`i'-1]
			local FNbelow = fn[`i'+1]
			if `FNabove'==`FNbelow' {
				qui replace fn = `FNabove' if `thresholdvar'==`i' & missingind==1
				}
			local TNabove = tn[`i'-1]
			local TNbelow = tn[`i'+1]
			if `TNabove'==`TNbelow' {
				qui replace tn = `TNabove' if `thresholdvar'==`i' & missingind==1
				}
		}
	}
	qui save final_study_data`j', replace
	restore, preserve
}

restore, not
use final_study_data1, replace

if `studies'>1 {
		forvalues a=2/`studies' {
			qui append using final_study_data`a'
			qui save final_imputed_threshold_dataset, replace
			}
		}
}

/* Create scalars representing the number of imputed values at each threshold, and the total number 
	of imputed thresholds. Display these statistics to the user. */
local imp = 0

forvalues i=1/`thresholds' {
	qui count if `thresholdvar'==`i' & missingind==1 & `sensitivity'!=.
	local imp_`i' = r(N)
	return scalar imp_`i' = `imp_`i''
	di "Imputed `imp_`i'' values at threshold `i'"
	local imp = `imp'+`imp_`i''
	}
di _n "Total thresholds imputed = `imp'" _n	
return scalar imp = `imp'

/* Perform meta-analysis*/

if "`MA'"=="yes" {
tempname metaAnalysis2
tempfile MA2
postfile `metaAnalysis2' thresh number_imputed post_imp_sens post_imp_spec using `MA2', replace

	forvalues b=1/`thresholds' {
		qui count if `thresholdvar'==`b' & `sensitivity'!=.
		local dometa = r(N)
		if `dometa'>1 {
			capture drop n true n1 n0 true1 true0 `studyvar' `sensitivity' `specificity'
	
			//Reshape the data from wide to long format
			qui gen long n1=tp+fn
			qui gen long n0=fp+tn
			qui gen long true1=tp
			qui gen long true0=tn
			qui gen long id0001= _n
			qui reshape long n true, i(id0001) j(sens0001)
			qui sort id0001 sens0001
			qui gen byte spec0001=1-sens0001
	
			//Perform meta-analysis where more than one study reports threshold results
			qui xtmelogit true sens0001 spec0001 if `thresholdvar'==`b', nocons || `studyvar': sens0001 spec0001, ///
				nocons cov("`covariance'") binomial(n)  refineopts(iterate(3)) intpoints(5) variance
				
			local sensB = _b[sens0001]
			local specB = _b[spec0001]
			local sensP = round((exp(`sensB'))/(1+(exp(`sensB'))),0.001)
			local specP = round((exp(`specB'))/(1+(exp(`specB'))),0.001)
			}
			else {
				local sensP = .
				local specP = .
				}
		
		post `metaAnalysis2' (`b') (`imp_`b'') (`sensP') (`specP')
		use final_imputed_threshold_dataset, replace
		}
	postclose `metaAnalysis2'
	use `MA2', replace
	qui save MApostimpdata, replace
	
	// Merge user data into the template
	qui merge 1:1 thresh using MApreimpdata.dta
	sort thresh
	drop _merge
	order thresh original_num_thresh number_imputed pre_imp_sens pre_imp_spec post_imp_sens post_imp_spec
	qui save pooled_ma_results, replace
	}
	
forvalues e=1/`studies' {
	erase final_study_data`e'.dta
	erase imputed_study_data`e'.dta
	}
erase orgdata123.dta
erase MApreimpdata.dta
erase MApostimpdata.dta
erase template.dta
erase userdata.dta
erase looking_for_higher_thresh.dta
erase imputed_dataset_data.dta
	
end

*********************** END OF PROGRAM **********************

**********************************************************************************
/* 																				 *
DATASETS CREATED BY THE PROGRAM													 *
																				 *
> The dataset left open by the program contains the threshold number,			 *
	the original number of studies providing information for the MA,			 *
	the number of additional studies providing info for the MA after imputation, *
	the sens/spec before imputation, & the sens/spec post imputation.			 *
																				 *
> Also saved to your chosen directory is a final imputed threshold dataset		 *
	this contains all imputed info before pooling using meta-analysis.  	 	 *
	Contains;																	 *
		- study number															 *
		- threshold number														 *
		- missing indicator														 *
		- weight at each threshold												 *
		- tp/fp/fn/tn															 *
		- total true diseased & non-diseased									 *
		- sens/spec																 *
		- logit sens/spec														 *
																				 *
*/														 
**********************************************************************************

**************************************************************
* 				EXAMPLE CODE FOR PCR DATASET				 *
**************************************************************

/* input data, of the format

study	threshold	weight	tp	fp	fn	tn
1	1	.13	35	51	4	95
1	6	.18	33	42	6	104
1	7	.19	33	39	6	107
1	8	.2	31	38	8	108
2...		
etc

/*  Once data is specified, the user can specify the imputation command, e.g.

maimpute, st(study) th(threshold) sens(sens) spec(spec) w(weight) cov(ind)

//cov(ind) does a separate meta-analysis for sens and spec, before and after imputation
//This gives very basic results at the moment, just the pooled result at each threshold 
//but this is all the method is supposed to consider
//However, the user can run their own meta-analysis by calling up the saved full dataset
//by for example

 "U:\Work\final_imputed_threshold_dataset.dta", clear

 //which gives tp fp tn and fn for all thresholds now with data
 // Now the user can implement their own meta-analysis 

//For example, if they wish to use xtmelogit in STATA for logistic regression with random effects
// First reshape the data from wide to long format

use "U:\Work\final_imputed_threshold_dataset.dta", clear			
			qui gen long n1=tp+fn
			qui gen long n0=fp+tn
			qui gen long true1=tp
			qui gen long true0=tn
			qui gen long id0001= _n
			qui reshape long n true, i(id0001) j(sens0001)
			qui sort id0001 sens0001
			qui gen byte spec0001=1-sens0001
			
// now the user can use xtmelogit  to do the meta-analysis of their choice
// This may be helpful if the default meta-analysis within the imputation command does not run for some reason
// For example the user can specify a separate meta-analysis for just threshold 5:

xtmelogit true sens0001 spec0001 if threshold==5, nocons || study: sens0001 spec0001, ///
				nocons cov(ind) binomial(n)  refineopts(iterate(3)) intpoints(5) variance
			
